# Supplementary material for: Biodegradable Zwitterionic PLA-Based Nanoparticles: Design and Evaluation for pH-Responsive Tumor-Targeted Drug Delivery
Source: Polymers (Basel). 2025 Sep 16;17(18):2495. doi: 10.3390/polym17182495 (PMC12473292; doi:10.3390/polym17182495)
Supplement: Supplementary file 1 [file polymers-17-02495-s001.zip]

Archive with 1 entries (1 files):
- polymers-3812391-supplementary.pdf
